# Supplementary material for: Amiselimod (MT-1303), a novel sphingosine 1-phosphate receptor-1 functional antagonist, inhibits progress of chronic colitis induced by transfer of CD4+CD45RBhigh T cells
Source: PLoS One. 2019 Dec 5;14(12):e0226154. doi: 10.1371/journal.pone.0226154 (PMC6894856; doi:10.1371/journal.pone.0226154)
Supplement: S1 Table — (XLSX) [file pone.0226154.s001.xlsx]

## Sheet: Sheet1
	Table 1
	Concentration-responses of S1P, MT-1303-P, siponimod, ozanimod and etrasimod on
	forskolin-induced cAMP production in CHO-K1 expressing human S1P1 (individual input data).
	Data are expressed as percentage to the maximum response of S1P.
	S1P (nM)	Forskolin-induced cAMP production
	100	9.04	8.36	7.68	7.45	8.53	7.93
	30	11.02	10.71	8.56	8.09	10.13	8.67
	10	15.45	15.14	10.15	11.07	15.31	13.34
	3	24.45	24.16	15.03	16.89	28.38	23.81
	1	35.01	32.71	28.41	25.91	39.47	33.53
	0.3	52.16	49.01	41.97	42.83	55.01	54.86
	0.1	71.76	66.76	62.87	56.04	76.84	68.8
	0.03	84.61	74.91	72.03	72.47	89.69	79.77
	0.01	93.48	80.5	83.52	84.59	89.14	92.56
	0.003	81.84	100	91.42	82.93	79.18	89.86
	0.001	86.89	93	91.7	93.16	96.46	90.64
	0.0003	100	91.44	94.85	97.23	95.47	93.1
	0.0001	89.7	82.97	98.87	95.9	95.88	93.1
	3e-05	86.79	89.79	100	100	100	100
	MT-1303-P (nM)	Forskolin-induced cAMP production
	10	7.79	7.94	8.12
	3	7.68	7.1	7.34
	1	7.39	7.23	7.47
	0.3	8.97	7.77	15.59
	0.1	16.14	15.89	30.83
	0.03	31.91	30.69	49.78
	0.01	50	51.02	67.16
	0.003	64.6	72.51	85
	0.001	80.73	85.04	94.96
	0.0003	84.9	84.91	89.61
	0.0001	88.79	105.85	93.3
	3e-05	87.18	101.51	97.56
	Siponimod (nM)	Forskolin-induced cAMP production
	100	9.27	8.94	10.2
	30	8.7	8.51	8.34
	10	7.85	7.84	8.07
	3	8.94	8.39	9.44
	1	15.06	12.69	15.24
	0.3	27.85	26.85	30.55
	0.1	48.28	46.61	52.35
	0.03	66.01	70.15	73.61
	0.01	73.78	87.78	84.05
	0.003	84.21	98.31	104.78
	0.001	96.05	94.64	92.91
	0.0003	94.29	103.27	87.3
	Ozanimod (nM)	Forskolin-induced cAMP production
	100	9.87	8.66	8.62
	30	7.88	7.76	6.43
	10	7.52	6.84	6.98
	3	12.26	10.93	15.1
	1	23.88	22.27	31.06
	0.3	48.71	43.85	54.69
	0.1	66.21	65.42	78.06
	0.03	77.11	77.25	89.17
	0.01	87.7	87.49	84.22
	0.003	89.39	85.91	87.38
	0.001	82.59	91.06	81.75
	0.0003	78.24	87.73	78.43
	Etrasimod (nM)	Forskolin-induced cAMP production
	100	7.85	6.67	7.12
	30	8.43	7.44	8.07
	10	11.85	10.85	12.34
	3	21.41	19.08	23.16
	1	36.2	34.97	41.08
	0.3	53.03	54.61	59.92
	0.1	78.32	75.32	79.69
	0.03	81.33	82.81	83.23
	0.01	76.83	88.61	83.88
	0.003	79.42	92.63	84.24
	0.001	90.56	88.77	83.19
	0.0003	87.33	93.56	88.36
