# Supplementary material for: Amiselimod (MT-1303), a novel sphingosine 1-phosphate receptor-1 functional antagonist, inhibits progress of chronic colitis induced by transfer of CD4+CD45RBhigh T cells
Source: PLoS One. 2019 Dec 5;14(12):e0226154. doi: 10.1371/journal.pone.0226154 (PMC6894856; doi:10.1371/journal.pone.0226154)
Supplement: S2 Table — (XLSX) [file pone.0226154.s002.xlsx]

## Sheet: Sheet1
Figure 1
		Animal No.	S1P1 expression	CD4 T cell count
			(MFI)	(cells/uL)
	Vehicle	1	15.63	1523
		2	19.15	1309
		3	17.6	1544
		Mean	17.46	1458.67
		S.E.M	1.01854	75.0785
	MT-1303	1	0.37	25
	0.3 mg/kg	2	2.13	19
		3	2.02	23
		Mean	1.50667	22.3333
		S.E.M	0.56922	1.76383
