# Supplementary material for: Amiselimod (MT-1303), a novel sphingosine 1-phosphate receptor-1 functional antagonist, inhibits progress of chronic colitis induced by transfer of CD4+CD45RBhigh T cells
Source: PLoS One. 2019 Dec 5;14(12):e0226154. doi: 10.1371/journal.pone.0226154 (PMC6894856; doi:10.1371/journal.pone.0226154)
Supplement: S3 Table — (XLSX) [file pone.0226154.s003.xlsx]

## Sheet: Sheet1
Figure 2A
Body weight (%)
		Body weight (%)
Group	Animal No.	Day 0	Day 1	2	3	4	5	6	7	8	9	10	11	12	13	14	15	16	17	18	19	20	21	22	23	24	25	26	27	28
	1	100	100.535	101.07	100.535	101.604	101.604	101.07	99.4652	101.07	101.604	101.07	101.604	102.139	101.07	100.535	99.4652	100.535	100	101.604	102.139	105.348	103.743	103.209	105.348	105.882	105.348	108.556	108.556	111.23
	2	100	101.639	101.639	101.093	102.732	103.279	104.372	101.639	102.186	106.011	104.372	105.464	106.557	103.825	104.918	106.557	107.65	106.557	106.011	106.557	109.836	106.557	105.464	106.011	107.104	104.918	107.65	107.65	107.65
	3	100	100.513	100.513	100	100	103.59	102.564	100.513	102.564	104.615	105.128	106.154	105.641	107.692	105.641	108.205	108.205	106.154	108.205	108.718	111.795	112.308	113.846	113.333	115.385	115.385	111.282	110.256	112.821
	4	100	101.5	103.5	100.5	101.5	101.5	102	101	102	103.5	100	101	103	104	103	105.5	104	103	104.5	106	107.5	105	107.5	107	105.5	108	108.5	110	108
Normal	5	100	103.141	101.571	101.571	102.094	104.188	102.618	101.047	101.047	102.094	101.047	103.665	102.618	104.188	105.236	106.806	106.806	105.236	106.806	106.283	107.33	105.759	108.377	107.853	105.236	106.806	110.471	109.424	109.424
	6	100	100	98.9637	100	99.4819	101.554	101.554	99.4819	101.554	104.145	103.109	103.627	102.073	101.554	103.627	103.109	103.627	103.109	105.699	105.181	106.736	108.29	108.29	109.326	111.917	110.881	110.363	106.736	108.29
	7	100	100.474	101.896	102.844	101.422	99.0521	101.896	100.948	100.474	102.844	101.422	103.791	104.265	102.844	103.791	102.844	104.739	103.318	103.318	102.37	102.37	102.37	104.265	104.265	103.791	103.791	104.265	104.739	105.687
	8	100	99.095	100	100.452	99.5475	99.095	98.19	100	100.905	100.905	100	99.095	102.262	100.905	101.81	101.357	101.81	100.452	101.81	102.715	102.715	104.525	105.882	104.525	103.62	104.072	103.167	102.715	103.167
	9	100	103.791	103.318	104.739	101.422	100.948	103.318	104.739	105.687	107.109	106.635	106.635	108.531	103.791	103.791	105.687	104.739	103.318	106.161	106.635	105.687	107.109	110.427	109.953	111.374	111.848	112.322	111.848	108.057
	10	100	104.39	104.39	102.927	101.463	100.488	102.439	100.976	100.976	102.439	101.951	101.951	103.415	101.951	101.951	101.951	101.951	101.463	102.927	103.902	102.439	102.927	105.366	102.927	104.878	102.927	103.415	105.366	105.854
	11	100	98.6111	102.315	100	100.463	98.6111	99.537	97.2222	98.1481	96.7593	96.7593	97.2222	99.0741	97.2222	97.2222	98.1481	96.7593	99.537	99.537	100	101.852	103.241	103.704	101.389	100	100.926	99.537	103.241	101.389
	12	100	99.0476	102.857	103.333	103.333	101.429	102.381	100.952	100.476	100	100	100.952	102.381	100	101.905	101.905	102.857	103.333	103.333	102.381	102.857	102.381	102.381	103.81	98.0952	97.1429	97.619	95.7143	99.5238
	13	100	100.966	101.449	100.966	101.449	99.5169	102.415	101.932	100.966	103.382	104.831	102.899	100.966	100	103.382	104.831	107.246	108.696	106.763	106.28	104.831	105.797	105.314	105.314	104.831	105.797	106.28	106.763	106.763
	14	100	95.814	100	100	102.326	98.6047	102.326	100	98.1395	97.6744	96.2791	97.6744	100	98.1395	100	98.1395	100	100.465	100	98.6047	97.6744	100	100	101.86	100.93	101.395	100.465	103.256	103.721
	Mean	100	100.68	101.677	101.354	101.346	100.961	101.906	100.708	101.157	102.363	101.614	102.267	103.066	101.942	102.629	103.179	103.638	103.188	104.048	104.126	104.926	105	106.002	105.922	105.61	105.66	105.992	106.162	106.541
	S.E.M.	0	0.597014	0.405993	0.405206	0.303984	0.494382	0.407412	0.44007	0.489845	0.77172	0.806435	0.782408	0.675945	0.727756	0.609875	0.862222	0.875652	0.726789	0.716868	0.766177	0.971179	0.812974	0.939505	0.888073	1.2607	1.27141	1.24663	1.10886	0.980068
	1	100	105.348	100.535	101.604	103.209	101.07	101.07	101.07	101.07	100.535	102.139	103.209	102.674	101.604	102.139	101.604	102.674	103.743	103.743	104.278	105.882	102.674	104.813	103.743	104.813	102.674	102.139	101.07	103.743
	2	100	93	102.5	102.5	102	101	100.5	101.5	102	103.5	103.5	107	106.5	107.5	106.5	106	106	102.5	103	103.5	104	104	105	102	103.5	103	105	103.5	105
	3	100	102.03	102.538	103.046	100.508	102.03	101.523	102.03	103.046	104.569	104.569	105.076	105.076	104.061	101.015	102.03	102.03	98.4772	100	101.015	102.538	104.569	106.091	104.061	107.614	106.091	104.569	104.569	106.091
	4	100	98.5222	98.5222	98.0296	99.0148	100.493	100.493	98.0296	97.0443	97.0443	97.5369	100.985	100.493	101.97	99.0148	100.493	100.985	100.493	100.493	100	100.985	98.5222	100.985	99.0148	101.478	100.493	100	97.5369	99.5074
Vehicle	5	100	103.665	104.712	102.618	102.618	101.571	101.047	101.571	104.188	104.712	105.236	106.806	106.806	106.806	108.377	107.853	108.901	107.33	107.33	107.33	107.33	108.377	108.901	107.33	107.33	106.283	105.759	105.236	106.806
	6	100	102.564	102.564	100.513	101.538	102.564	101.538	98.4615	100	102.564	103.077	103.59	102.051	103.59	101.026	101.538	101.538	97.9487	97.9487	95.8974	95.3846	94.359	94.359	94.8718	96.4103	96.4103	96.4103	94.359	94.8718
	7	100	100.476	100.952	99.0476	97.619	100	100	99.0476	100	101.905	100.952	102.381	102.857	104.762	104.762	104.762	104.286	101.429	101.429	101.905	100.476	97.619	95.7143	96.1905	94.7619	93.3333	92.381	89.0476	84.7619
	8	100	101.382	103.226	100.461	101.843	100.922	100.922	100	100.461	101.843	102.304	100	102.304	101.843	102.304	102.304	101.843	101.382	103.226	101.843	101.382	102.304	102.765	103.687	104.147	104.608	100.461	100.922	100.461
	9	100	100.971	100.971	100	100.971	100.971	101.942	102.913	100.971	100	100.485	99.0291	100	100.485	102.427	102.427	101.456	102.427	102.427	100	99.5146	101.456	100	100.485	100.485	99.0291	97.0874	98.5437	97.5728
	10	100	100	101.887	102.83	101.415	100.943	100.943	98.5849	100	100.943	103.774	102.358	100.472	100	103.302	100.943	100.943	102.358	101.887	101.887	99.5283	101.415	99.0566	100.472	99.0566	98.1132	97.6415	97.6415	97.6415
	11	100	100.452	100.452	100.452	99.095	97.2851	98.19	96.3801	97.2851	96.8326	97.7376	95.0226	97.2851	96.8326	95.4751	94.1176	91.4027	90.4977	93.2127	92.3077	91.4027	93.6652	90.9502	89.1403	91.8552	93.2127	94.1176	94.1176	92.7602
	12	100	100.474	100.474	100.474	99.0521	97.1564	98.5782	96.6825	97.1564	98.1043	96.6825	97.6303	96.6825	99.5261	100.474	99.5261	99.5261	99.0521	100.948	100.474	99.0521	101.896	100.948	100.474	99.5261	99.5261	97.6303	98.5782	98.1043
	13	100	100	99.5495	102.252	101.351	100.45	100.45	100.901	98.1982	98.1982	98.6486	99.5495	104.054	101.351	101.351	100	101.351	100.45	101.351	100.45	99.0991	100	98.6486	98.1982	97.7477	96.3964	96.8468	95.045	95.4955
	14	100	100.957	100.478	101.435	100.478	98.0861	99.0431	98.0861	98.5646	98.5646	98.5646	98.0861	100	99.0431	98.5646	98.5646	97.6077	94.2584	90.4306	86.1244	82.2967	77.9904	77.512	79.4258	78.4689	80.3828	82.2967	85.1675	83.7321
	15	100	100	98.6547	100.448	98.6547	96.861	99.5516	95.5157	96.861	94.6188	96.4126	98.2063	99.5516	97.7578	97.7578	95.9641	95.9641	95.9641	97.3094	96.861	95.9641	93.2735	93.722	93.722	94.6188	94.6188	95.5157	97.3094	98.6547
	Mean	100	100.656	101.201	101.047	100.624	100.093	100.386	99.3848	99.7897	100.262	100.775	101.262	101.787	101.809	101.633	101.209	101.101	99.8874	100.316	99.5915	98.9891	98.808	98.631	98.1877	98.7875	98.2781	97.857	97.5095	97.6803
	S.E.M.	0	0.696514	0.44071	0.375024	0.416833	0.474482	0.287108	0.579994	0.584759	0.773661	0.772183	0.902386	0.776885	0.797806	0.85763	0.907677	1.05652	1.0615	1.08934	1.33132	1.58209	1.84569	1.98305	1.79803	1.88992	1.69683	1.51752	1.41997	1.76593
	1	100	103.109	104.663	103.627	103.627	105.181	107.772	105.699	105.181	107.772	106.736	107.772	106.218	107.772	109.326	110.881	110.363	107.772	109.326	112.953	113.99	115.026	116.58	114.508	113.472	113.472	111.917	111.917	111.399
	2	100	100	100	98.9305	97.861	99.4652	100.535	100.535	102.139	102.674	101.604	102.139	104.813	104.278	104.278	104.813	106.417	106.952	105.882	108.021	109.091	105.882	105.348	108.021	108.021	108.556	111.23	111.765	113.369
	3	100	102.041	107.143	104.082	102.041	106.122	104.592	103.061	103.061	106.633	105.612	105.102	106.122	105.612	104.082	107.653	109.184	108.673	109.694	110.204	110.204	108.673	109.184	107.653	106.633	108.673	107.653	108.163	108.163
	4	100	102.062	104.639	99.4845	98.4536	96.3918	97.4227	96.3918	97.4227	96.9072	95.8763	96.9072	95.8763	98.9691	97.4227	97.9381	100	98.9691	97.9381	97.9381	100	99.4845	101.546	102.062	103.608	105.67	104.124	103.608	102.062
MT-1303	5	100	103.141	102.618	99.4764	101.571	101.047	102.618	100	100	101.571	99.4764	100	97.9058	101.571	98.9529	97.9058	103.141	99.4764	101.571	102.094	102.618	101.047	101.571	100.524	104.188	103.665	102.618	102.094	104.188
0.1 mg/kg	6	100	103.279	103.279	101.639	102.732	103.279	102.732	101.639	103.279	104.372	103.825	105.464	103.825	104.918	103.825	104.372	105.464	102.732	103.825	103.279	104.372	104.372	106.011	104.918	106.557	108.197	107.104	105.464	108.197
	7	100	97.4227	96.9072	92.7835	93.299	94.3299	96.3918	95.3608	95.8763	97.4227	95.8763	95.3608	95.3608	95.3608	96.3918	94.8454	96.3918	93.8144	93.8144	94.3299	94.8454	94.3299	92.7835	95.8763	95.8763	96.9072	97.4227	95.8763	96.3918
	8	100	103.271	102.804	102.804	102.804	101.869	104.206	102.804	103.738	105.607	103.738	104.673	103.738	105.14	103.738	106.075	100.467	100.467	98.5981	97.6636	100	100	97.6636	93.9252	93.4579	92.5234	90.6542	95.3271	97.6636
	9	100	99.5392	98.6175	99.0783	97.6959	96.3134	100.461	98.6175	101.382	100.922	99.5392	98.6175	100	101.843	103.687	103.226	98.6175	98.6175	98.1567	100	101.843	103.226	102.765	101.382	102.765	102.304	101.382	100	102.304
	10	100	101.429	102.857	104.762	105.238	104.762	106.667	107.619	107.619	106.667	101.429	102.857	101.905	102.381	103.81	102.857	94.7619	92.8571	90.4762	87.619	85.2381	90	90.9524	88.5714	86.1905	85.2381	83.8095	80.9524	86.1905
	11	100	101.442	99.5192	100.481	100	96.6346	99.0385	96.6346	99.5192	99.0385	99.0385	97.1154	100	99.5192	98.5577	99.0385	93.75	93.2692	98.5577	97.1154	97.1154	98.5577	97.1154	96.6346	100.481	100.481	98.0769	98.5577	100
	12	100	104.831	104.831	105.797	105.797	104.348	104.348	101.932	103.865	106.28	105.797	107.246	108.213	106.28	105.314	104.831	103.865	104.348	103.382	103.865	102.899	103.382	103.865	106.28	106.28	106.763	106.763	107.729	109.662
	13	100	103.318	101.896	101.422	101.896	100	101.896	101.422	101.422	100.474	100.474	101.896	102.37	103.318	103.318	102.37	101.896	100.474	100.948	100.948	96.6825	100.948	99.0521	100.948	100.948	98.5782	100.474	101.896	103.318
	14	100	104.785	102.392	100.957	103.349	102.871	102.871	102.392	101.914	100	101.914	102.392	103.828	100.478	103.349	106.22	107.656	107.177	108.612	106.699	105.742	106.699	104.306	105.742	105.742	105.263	106.22	105.263	107.177
	15	100	103.828	103.828	101.914	101.914	102.392	101.914	101.435	101.914	99.5215	101.914	100	100.957	101.435	102.871	102.871	101.435	101.914	102.392	104.785	103.349	104.785	103.349	104.306	101.435	99.0431	97.1292	96.1722	95.2153
	Mean	100	102.233	102.4	101.149	101.219	101	102.231	101.036	101.889	102.391	101.523	101.836	102.075	102.592	102.595	103.06	102.227	101.168	101.545	101.834	101.866	102.427	102.139	102.09	102.377	102.356	101.772	101.652	103.02
	S.E.M.	0	0.523102	0.691999	0.811462	0.843854	0.952627	0.812915	0.861751	0.756323	0.928788	0.850376	0.984263	0.97217	0.83706	0.870687	1.08298	1.30761	1.35107	1.43052	1.67331	1.79419	1.53131	1.63464	1.67073	1.70765	1.85774	1.96221	2.02696	1.85258
	1	100	103.825	103.825	101.639	102.186	102.732	103.279	102.732	107.104	106.011	104.918	106.011	106.011	106.011	106.557	106.557	110.929	111.475	111.475	112.022	111.475	108.743	112.022	110.929	113.115	112.022	110.383	112.568	115.847
	2	100	103.59	104.615	101.026	102.051	103.077	102.564	102.051	103.077	102.051	103.077	104.615	105.128	104.615	103.077	102.564	104.103	102.564	104.615	105.128	105.128	105.128	105.641	106.154	108.718	108.205	107.179	107.179	106.667
	3	100	100.532	102.66	98.9362	98.9362	100.532	104.787	98.9362	102.128	101.064	102.66	102.128	105.319	102.66	100.532	104.255	104.787	104.787	104.255	104.787	104.787	101.596	104.787	102.66	105.851	105.319	105.319	104.787	107.979
	4	100	102.151	102.151	100	100	103.226	103.763	104.839	108.602	106.452	103.763	101.613	102.151	102.688	103.226	102.151	101.075	100	101.613	102.151	104.301	101.075	103.226	101.075	103.763	104.301	103.763	103.226	104.301
MT-1303	5	100	106.417	105.348	103.209	102.139	104.813	104.813	104.813	105.348	106.952	104.278	107.487	108.021	105.882	106.952	108.556	109.091	106.417	108.556	109.091	110.695	109.091	110.16	110.695	110.695	112.299	112.299	111.765	110.695
0.3 mg/kg	6	100	101.515	100.505	98.4848	98.9899	98.9899	98.9899	98.9899	98.9899	101.01	98.4848	101.515	100	101.01	100	103.03	102.02	101.01	102.525	105.556	106.061	105.556	105.051	105.556	106.566	107.576	108.081	107.576	109.091
	7	100	104.975	104.478	102.488	103.483	105.473	104.478	104.478	103.483	104.478	104.975	105.97	104.975	103.483	103.483	105.97	108.458	105.97	106.965	107.463	108.955	106.965	108.458	109.95	112.438	111.94	113.93	113.433	113.433
	8	100	100.49	99.5098	99.0196	98.0392	99.5098	99.0196	97.549	97.549	99.0196	97.549	97.549	97.0588	98.0392	100.49	100	102.451	101.471	103.431	100	100.49	100	97.0588	96.5686	97.549	98.0392	98.0392	95.5882	96.5686
	9	100	101.951	102.439	97.561	97.0732	99.0244	100.488	100.976	100	100.488	101.951	101.463	100.976	96.5854	95.6098	97.0732	96.5854	98.5366	99.0244	97.0732	99.0244	100	102.927	104.39	104.878	104.878	104.878	101.951	104.878
	10	100	103.865	102.415	103.382	103.865	104.831	106.763	105.314	106.28	105.314	105.314	105.314	109.179	110.628	112.077	113.527	114.493	113.043	110.145	107.729	108.213	109.179	109.662	108.696	108.213	105.797	107.729	108.696	111.594
	11	100	99.0991	99.0991	97.7477	97.7477	98.1982	100	100	98.1982	98.1982	99.5495	99.0991	100	98.1982	98.1982	100	99.0991	98.1982	99.0991	98.1982	97.2973	99.5495	97.7477	99.5495	100.45	99.5495	100	99.5495	102.252
	12	100	102.985	100.498	100.995	100.498	98.5075	101.99	101.99	101.99	101.99	100.995	98.01	100.498	99.005	102.985	103.483	100.995	101.493	102.985	104.478	103.483	105.97	105.97	103.483	105.97	106.965	103.98	105.473	106.468
	13	100	103.271	103.738	101.869	103.738	102.804	103.738	102.336	101.869	102.336	104.206	102.336	101.869	103.738	104.673	103.738	103.738	103.271	106.075	102.804	104.673	107.009	105.14	106.542	106.542	103.738	103.271	104.673	107.944
	14	100	103.67	102.752	102.294	102.294	101.835	104.587	102.294	102.294	99.0826	101.376	100.917	102.294	100.917	101.376	102.752	102.294	103.211	103.67	104.128	104.587	106.422	107.339	107.339	108.716	106.881	105.963	105.505	103.67
	15	100	99.5434	104.11	100.913	100	99.0868	102.74	101.37	101.826	101.826	102.283	101.826	101.826	102.74	104.11	105.023	105.023	104.566	104.566	102.283	101.826	103.653	102.74	102.283	102.74	102.283	101.826	103.196	106.393
	Mean	100	102.525	102.543	100.638	100.736	101.509	102.8	101.911	102.582	102.418	102.359	102.39	103.02	102.413	102.89	103.912	104.343	103.734	104.6	104.193	104.733	104.662	105.195	105.058	106.414	105.986	105.776	105.678	107.185
	S.E.M.	0	0.525892	0.493127	0.495452	0.583994	0.653394	0.595475	0.607167	0.830685	0.727228	0.620416	0.767314	0.855777	0.943998	1.01538	1.00292	1.21438	1.09462	0.928315	1.0365	1.04418	0.889628	1.07826	1.08436	1.09315	1.08857	1.12289	1.24771	1.22496
Figure 2B
Clinical score
	Group	Animal No.	Clinical score
		1	0
		2	0
		3	0
		4	0
	Normal	5	0
		6	0
		7	0
		8	0
		9	0
		10	0
		11	0
		12	0
		13	0
		14	0
		Mean	0
		S.E.M.	0
		1	1
		2	1
		3	1
		4	3
	Vehicle	5	4
		6	7
		7	6
		8	1
		9	3
		10	5
		11	4
		12	0
		13	3
		14	6
		15	3
		Mean	3.2
		S.E.M.	0.553775
		1	1
		2	2
		3	1
		4	2
	MT-1303	5	0
	0.1 mg/kg	6	1
		7	4
		8	4
		9	0
		10	1
		11	0
		12	1
		13	1
		14	0
		15	5
		Mean	1.53333
		S.E.M.	0.412503
		1	0
		2	1
		3	2
		4	1
	MT-1303	5	3
	0.3 mg/kg	6	0
		7	1
		8	1
		9	0
		10	0
		11	1
		12	1
		13	1
		14	3
		15	1
		Mean	1.06667
		S.E.M.	0.248168
