# Supplementary material for: Amiselimod (MT-1303), a novel sphingosine 1-phosphate receptor-1 functional antagonist, inhibits progress of chronic colitis induced by transfer of CD4+CD45RBhigh T cells
Source: PLoS One. 2019 Dec 5;14(12):e0226154. doi: 10.1371/journal.pone.0226154 (PMC6894856; doi:10.1371/journal.pone.0226154)
Supplement: S4 Table — (XLSX) [file pone.0226154.s004.xlsx]

## Sheet: Sheet1
Figure 3A/B
Body weight (%)
Group	Animal No.	Body weight(%)
		Day0	Day7	Day8	Day9	Day10	Day11	Day12	Day13	Day14	Day15	Day16	Day17	Day18	Day19	Day20	Day21	Day22	Day23	Day24	Day25	Day26	Day27	Day28
Normal	1	100	103.226	103.226	105.069	105.53	103.226	103.226	102.304	104.147	104.147	102.765	104.147	102.765	104.147	105.991	106.912	106.452	107.373	109.217	107.373	106.452	109.217	105.53
	2	100	104.592	106.633	107.143	106.122	105.612	108.163	109.184	109.184	107.653	107.143	109.694	107.653	106.633	108.163	110.204	107.653	109.184	109.694	109.694	110.714	111.224	109.694
	3	100	101	102.5	103.5	103.5	107.5	109	108.5	111	110	105.5	103.5	103	104.5	106	107	105	103.5	103	104.5	105.5	108	107
	4	100	106.103	110.798	109.39	105.634	107.042	109.39	110.329	110.329	108.451	107.042	106.103	108.92	109.39	107.981	108.92	108.451	107.512	108.92	108.92	109.859	110.798	111.268
	5	100	101.896	102.844	101.422	100.474	100.948	101.422	100.474	101.422	100.474	98.1043	99.5261	100	100.474	103.318	103.791	102.844	101.896	101.896	101.896	103.791	103.318	103.791
	6	100	100.529	100.529	100.529	101.587	101.058	101.058	104.233	104.762	105.291	103.175	104.233	105.82	107.407	107.407	108.995	109.524	110.582	108.995	105.82	106.349	107.407	104.762
	7	100	101.02	103.571	102.041	102.551	103.061	102.551	102.041	104.082	103.061	103.061	104.082	104.592	103.571	104.592	105.102	107.653	106.122	106.122	107.653	105.102	106.633	108.673
	8	100	103.518	104.523	99.4975	103.518	105.025	103.518	104.523	106.03	103.518	104.02	106.03	106.03	107.035	105.528	106.03	106.533	105.528	107.035	106.533	105.528	107.035	108.04
	9	100	104.469	105.028	103.352	105.028	105.028	104.469	106.704	107.263	105.028	104.469	106.704	107.263	107.263	105.587	107.263	106.145	105.028	107.263	108.38	107.263	108.939	110.615
	10	100	102.691	102.691	105.381	103.587	104.484	105.83	105.381	106.726	105.381	104.933	104.036	101.794	102.691	103.139	101.794	100.897	101.794	100.448	101.794	100	101.345	105.83
	11	100	106.486	108.108	108.108	107.027	109.189	108.108	103.784	105.946	106.486	108.649	110.27	106.486	109.189	110.27	108.108	110.811	112.432	113.514	115.676	115.135	111.892	112.432
	12	100	101.951	105.366	106.829	106.341	107.317	107.317	104.878	104.39	102.927	104.39	104.878	103.902	105.366	106.829	105.854	107.317	107.317	108.78	108.78	108.293	107.805	108.293
	13	100	103.846	104.808	106.25	102.404	104.327	103.365	104.327	105.288	103.846	101.923	101.442	100.962	102.404	104.327	102.885	104.808	105.769	103.846	100.962	102.885	103.846	106.25
	14	100	102.5	103.5	105.5	102	102.5	103	102	102	101.5	103.5	104	101.5	104.5	103	105	103.5	102.5	102	101	106	103.5	106
	15	100	103.535	103.535	105.051	105.051	103.535	106.566	104.545	103.535	105.051	106.061	106.566	102.525	105.051	108.586	107.576	109.091	110.101	108.081	107.071	108.586	112.121	113.636
	16	100	102.02	104.545	103.03	102.525	102.02	104.04	104.04	102.525	103.03	104.04	104.04	102.525	103.03	106.566	103.03	103.535	103.03	103.535	104.04	103.03	106.061	105.051
	17	100	102.139	103.743	105.348	104.813	103.209	105.882	105.348	105.882	105.882	104.813	106.417	105.348	104.813	106.952	106.952	105.348	107.487	107.487	105.882	105.882	106.952	106.417
	18	100	100.498	100.498	103.483	101.99	100	101.493	102.985	101.493	102.488	102.985	103.98	101.99	101.99	104.975	103.98	106.965	105.97	105.473	106.965	105.473	105.97	105.473
	Mean	100	102.89	104.247	104.496	103.871	104.171	104.911	104.754	105.334	104.679	104.254	104.98	104.06	104.97	106.067	106.078	106.251	106.285	106.406	106.274	106.436	107.337	107.709
	S.E.M.	0	0.413162	0.582985	0.619273	0.444472	0.589723	0.636424	0.609542	0.664669	0.573226	0.546598	0.600593	0.602801	0.581472	0.471222	0.552255	0.599019	0.72101	0.799475	0.859151	0.792095	0.724653	0.665374
Vehicle	1	100	104.569	105.076	103.553	104.569	104.061	103.553	103.553	104.061	104.569	104.061	103.553	107.614	106.091	105.584	105.076	104.061	105.076	105.076	105.584	107.614	110.152	109.645
	2	100	104.04	103.03	102.02	101.515	101.01	103.535	103.535	103.535	102.02	102.02	100.505	100.505	101.515	100	101.515	100	100.505	98.9899	97.9798	97.4747	96.9697	95.9596
	3	100	103.828	102.392	100.957	102.392	100.957	101.435	100.478	101.914	100.957	99.5215	100	100.478	101.914	102.392	102.392	100.478	101.914	102.392	101.914	103.828	104.785	104.785
	4	100	107.447	106.383	104.787	104.787	104.255	105.319	103.723	105.851	105.319	104.787	104.255	104.255	105.319	105.319	104.787	100.532	95.2128	89.3617	84.0426	78.7234	76.0638	73.9362
	5	100	104.327	105.769	104.808	105.769	103.846	103.846	103.365	103.365	104.808	103.846	103.365	101.442	100.481	100.481	101.442	101.442	103.365	104.808	105.288	104.808	109.135	108.173
	6	100	104.327	103.365	104.327	104.808	106.25	104.808	103.846	106.25	104.327	103.846	104.327	102.885	104.327	103.846	104.327	104.808	104.327	104.808	102.885	101.923	103.365	100.962
	7	100	107.834	105.991	105.53	106.912	107.373	106.452	105.991	105.53	106.912	107.373	105.53	105.991	107.373	107.373	106.452	107.834	108.295	109.677	108.756	108.295	110.599	108.756
	8	100	108.796	108.796	107.407	108.333	108.333	107.407	105.093	106.481	105.556	105.556	106.481	106.944	106.481	107.407	107.407	107.87	108.333	109.259	108.796	105.093	99.537	92.1296
	9	100	104.04	103.03	103.03	105.051	105.051	104.545	104.04	106.061	105.051	106.061	106.061	105.556	107.071	107.576	107.071	106.566	106.566	107.576	108.081	106.566	108.586	105.556
	10	100	103.141	101.047	100.524	100.524	100	102.094	105.236	99.4764	100	98.4293	97.9058	96.8586	95.8115	97.9058	98.4293	101.047	101.047	102.094	105.759	102.094	103.141	102.618
	11	100	102.674	103.743	100.535	101.07	102.674	103.209	104.278	104.813	101.07	101.604	103.743	104.278	105.882	106.417	106.952	106.417	105.882	105.882	103.743	106.952	108.556	108.556
	12	100	102.551	102.551	102.041	102.551	102.041	102.041	103.571	100.51	101.531	101.02	99.4898	97.9592	98.4694	100.51	99.4898	99.4898	99.4898	100.51	101.531	99.4898	100.51	101.02
	13	100	103.784	102.162	99.4595	101.622	101.622	101.622	103.784	103.243	102.162	102.703	104.324	103.784	105.946	104.324	101.622	102.162	102.162	101.081	101.081	102.162	98.9189	97.8378
	14	100	106.122	105.102	106.633	105.102	104.082	104.592	103.061	103.061	102.041	102.551	100.51	100.51	102.041	103.061	101.02	102.041	102.551	103.571	104.592	102.551	102.551	103.571
	15	100	104.324	102.162	102.703	102.162	102.703	103.784	102.703	102.703	101.622	102.162	103.784	102.162	102.162	100.541	102.162	101.622	101.622	103.243	100.541	101.081	103.243	103.784
	16	100	103.941	100	99.0148	98.5222	100.985	101.478	103.448	101.97	99.0148	98.5222	97.0443	96.0591	95.0739	94.5813	94.0887	93.1034	88.67	89.1626	92.1182	93.1034	96.0591	95.5665
	17	100	102.094	100	97.3822	99.4764	98.9529	98.4293	99.4764	98.4293	97.3822	97.3822	97.9058	98.9529	97.9058	92.6702	90.5759	87.9581	88.4817	88.4817	89.5288	91.0995	91.623	92.1466
	18	100	105.882	105.348	106.952	106.952	104.813	102.674	104.813	105.348	104.813	104.813	104.278	102.674	102.674	101.07	101.604	103.743	105.882	107.487	106.417	105.348	104.278	102.139
	Mean	100	104.651	103.664	102.87	103.451	103.278	103.379	103.555	103.478	102.731	102.57	102.392	102.162	102.585	102.281	102.023	101.732	101.632	101.859	101.591	101.011	101.56	100.397
	S.E.M.	0	0.438924	0.549626	0.679281	0.648342	0.597939	0.490732	0.364905	0.556331	0.604651	0.659651	0.701753	0.794605	0.905395	1.00913	1.04797	1.16487	1.35456	1.55125	1.60539	1.7137	1.93934	2.01682
MT1303	1	100	103.825	103.279	103.825	104.918	104.918	104.372	104.372	104.372	102.732	103.279	103.825	103.825	106.557	108.197	107.104	104.372	107.65	106.557	109.29	107.65	111.475	107.65
0.1 mg/kg	2	100	104.975	104.478	104.478	103.98	103.483	103.483	102.985	101.99	102.985	102.985	101.493	101.493	104.975	105.97	107.463	106.965	108.955	106.965	107.96	107.463	106.965	106.468
	3	100	108.602	107.527	106.989	105.914	104.301	105.914	104.301	103.763	103.226	102.151	104.301	104.839	105.376	105.376	107.527	105.914	106.989	107.527	106.989	107.527	108.602	108.065
	4	100	106.667	106.667	107.179	109.744	107.179	107.692	105.641	105.128	106.154	105.128	106.154	105.641	105.641	107.692	109.231	107.179	109.231	108.718	109.231	107.692	110.256	110.256
	5	100	104.455	102.97	104.95	103.96	102.97	105.446	103.96	104.95	103.96	102.97	103.96	106.931	106.931	107.921	107.921	106.931	108.911	109.901	109.901	108.416	109.901	109.406
	6	100	103.846	100.549	100.549	100.549	100.549	97.8022	98.3516	100	99.4505	99.4505	101.099	99.4505	100.549	100.549	100.549	100	101.099	103.297	102.747	102.198	103.297	102.198
	7	100	103.846	105.495	104.396	105.495	102.198	101.099	102.747	103.297	102.198	102.198	103.297	102.747	107.143	107.143	107.692	106.593	105.495	106.044	107.143	107.143	108.242	106.044
	8	100	103.98	102.985	103.483	104.478	103.483	100.995	100	99.5025	99.5025	100	100	98.01	99.5025	99.5025	101.493	98.5075	100.995	99.5025	99.005	100	100	98.5075
	9	100	105.729	105.729	107.292	106.771	106.25	105.208	106.771	105.208	105.208	104.167	106.25	104.167	105.729	103.646	103.646	102.083	103.125	102.604	103.125	102.083	102.083	100
	10	100	104.268	101.829	101.829	101.829	100.61	103.049	103.049	101.829	100.61	101.22	99.3902	101.829	102.439	103.049	104.268	103.049	103.049	103.049	104.878	104.878	106.098	106.707
	11	100	102.525	102.525	102.02	103.535	101.01	101.515	101.515	100.505	102.02	102.02	100.505	101.01	97.9798	96.4646	95.9596	95.4545	96.9697	95.4545	96.4646	95.4545	93.4343	93.9394
	12	100	103.175	102.646	101.587	102.116	101.058	101.058	101.058	100.529	101.058	101.058	101.058	100.529	99.4709	100	100.529	102.116	101.587	100.529	101.058	100	103.175	104.233
	13	100	103.721	103.721	103.721	102.791	101.86	104.186	103.256	101.395	103.256	103.256	101.395	102.791	101.86	101.86	100.93	99.0698	98.6047	97.6744	97.6744	98.6047	98.6047	100.465
	14	100	103.922	104.412	104.412	104.902	104.902	105.882	104.902	104.412	103.922	104.902	104.412	103.431	104.412	105.392	105.392	103.431	104.412	105.392	104.412	104.412	105.882	107.843
	15	100	104.762	105.238	103.333	104.286	103.333	104.762	104.762	104.286	106.667	105.238	105.714	104.286	104.286	102.381	101.905	102.381	101.429	101.429	100.476	100	102.381	102.857
	16	100	101.97	102.463	101.478	101.97	102.463	102.956	102.956	102.463	101.478	101.478	101.97	101.478	101.478	101.97	100.985	100	99.5074	101.478	101.478	101.478	102.463	101.97
	17	100	104.11	101.826	100.913	100	100	100.457	101.826	102.74	105.023	105.479	103.653	103.653	102.74	104.11	101.37	104.11	102.283	101.826	103.653	103.196	106.393	105.479
	18	100	109.744	107.692	106.667	106.154	106.667	107.692	106.667	106.154	106.154	105.128	105.128	104.615	103.077	102.564	102.051	104.103	104.103	103.59	103.077	102.051	103.59	104.103
Mean	Mean	100	104.673	104.002	103.839	104.077	103.18	103.532	103.284	102.918	103.089	102.895	102.978	102.818	103.341	103.544	103.668	102.903	103.577	103.419	103.809	103.347	104.602	104.233
S.E.M.	S.E.M.	0	0.461123	0.480808	0.514658	0.557264	0.514939	0.627089	0.51922	0.471816	0.518795	0.436566	0.510504	0.529395	0.653512	0.76654	0.84614	0.781654	0.868301	0.906427	0.95217	0.889096	1.07206	0.99082
MT1303	1	100	105.446	103.96	100.99	100	101.98	104.455	105.941	106.436	107.921	107.921	110.396	110.396	108.911	107.426	110.891	109.406	107.426	107.426	106.931	107.921	108.911	110.396
0.3 mg/kg	2	100	104.054	105.405	104.054	104.054	103.604	104.054	104.955	105.856	104.955	104.054	104.505	104.505	103.604	103.604	103.604	100.901	100.901	99.5495	100	99.5495	101.351	103.153
	3	100	104.592	104.082	105.612	105.102	104.082	103.061	104.082	104.082	102.551	102.041	104.082	104.082	104.082	106.122	106.122	106.633	103.061	103.571	106.122	106.122	106.122	104.592
	4	100	105.236	105.759	105.236	105.236	104.712	100.524	104.188	105.236	105.759	105.236	106.283	105.759	106.283	108.901	108.377	107.33	106.806	107.853	108.377	108.377	109.424	108.901
	5	100	106.091	104.569	104.569	103.553	103.553	101.523	102.03	103.553	104.061	102.538	103.553	102.03	104.061	103.046	103.553	101.523	101.015	100.508	102.03	103.046	104.569	103.553
	6	100	107.447	107.979	106.383	103.723	102.128	103.723	106.915	109.043	110.638	110.638	112.766	112.234	111.702	110.106	107.979	108.511	109.574	111.17	110.106	110.106	111.702	110.106
	7	100	104.569	104.061	102.03	103.553	104.569	104.569	104.569	103.553	105.076	105.076	107.107	107.107	107.614	107.107	108.122	108.122	107.614	108.122	108.122	108.122	111.168	112.183
	8	100	112.432	109.189	107.027	107.027	104.324	107.027	106.486	107.568	108.649	107.568	108.649	107.568	110.811	110.27	112.432	111.892	111.351	113.514	112.973	111.351	111.892	112.973
	9	100	105.687	104.739	106.161	105.213	106.161	103.791	106.635	107.583	105.687	102.844	100.948	99.5261	101.422	102.844	106.161	106.635	104.265	103.791	105.687	107.109	108.057	105.213
	10	100	103.846	103.846	102.198	100.549	100.549	104.945	105.495	106.593	107.692	105.495	104.945	107.692	93.4066	108.791	106.593	105.495	106.593	106.044	107.143	106.044	107.692	108.242
	11	100	103.535	104.04	103.03	103.03	100.505	101.01	103.03	103.535	105.556	104.04	104.545	102.525	98.9899	104.545	101.515	104.04	103.535	105.051	103.535	101.01	104.545	106.566
	12	100	103.627	104.145	102.591	102.073	101.554	102.073	104.663	103.627	103.627	103.627	103.109	104.145	98.4456	105.699	104.145	105.181	103.109	104.663	103.109	103.627	103.109	103.627
	13	100	103.684	104.737	103.684	103.684	102.632	103.158	104.737	102.105	102.632	101.053	99.4737	100	116.842	100.526	99.4737	100.526	100	101.579	100.526	100	103.684	102.632
	14	100	104.977	104.977	104.977	104.072	104.072	105.43	104.977	104.525	106.787	104.977	104.072	103.62	97.2851	104.977	102.715	102.715	102.715	105.43	103.167	100.905	104.072	104.072
	15	100	101.942	102.427	101.456	100.971	101.456	101.942	102.913	101.942	101.456	100.971	102.913	102.913	107.282	100.485	99.5146	100.485	98.5437	99.5146	99.5146	99.5146	102.913	103.883
	16	100	104.211	102.105	103.158	104.737	105.263	107.368	106.316	107.368	105.263	104.737	105.789	105.789	110	108.947	109.474	107.368	107.368	106.316	105.789	107.895	110	107.368
	17	100	101.754	101.17	100	99.4152	98.8304	98.8304	100	98.2456	97.6608	96.4912	96.4912	95.9064	132.749	98.2456	98.2456	98.8304	98.2456	98.2456	98.2456	98.2456	99.4152	100.585
	18	100	102.525	102.525	103.03	102.525	103.535	102.525	102.525	102.02	102.02	101.01	102.525	100.505	102.525	100.505	99.4949	100.505	99.4949	100.505	98.9899	97.9798	99.4949	95.9596
Mean	Mean	100	104.759	104.429	103.677	103.251	102.973	103.334	104.47	104.604	104.888	103.906	104.564	104.239	106.445	105.119	104.912	104.783	103.979	104.603	104.465	104.274	106.007	105.778
S.E.M.	S.E.M.	0	0.563232	0.454448	0.465737	0.476022	0.448485	0.516762	0.429332	0.624391	0.711626	0.743307	0.892403	0.941749	2.06187	0.86259	0.996212	0.882821	0.916731	0.982888	0.975283	1.02241	0.949127	1.00616
anti-mouse TNF-a	1	100	105.936	104.566	104.566	105.479	105.023	104.566	105.936	105.479	106.393	104.566	106.393	109.589	111.872	112.329	113.242	110.959	110.959	110.502	111.872	111.416	111.416	109.132
	2	100	105.505	105.046	105.505	105.505	104.587	102.752	105.046	104.587	105.963	104.587	105.505	106.881	109.633	108.257	108.257	108.257	109.174	108.257	106.422	107.339	107.339	107.798
	3	100	105.405	104.505	101.802	103.604	104.054	104.955	105.405	106.306	107.658	106.306	105.405	106.757	105.405	104.505	104.505	104.955	101.802	94.5946	88.2883	86.9369	86.036	85.1351
	4	100	106.25	104.167	104.167	106.25	104.688	103.646	105.208	103.646	104.167	102.604	105.208	107.812	109.896	110.938	111.458	110.938	109.896	110.417	109.896	110.417	112.5	110.417
	5	100	105.97	104.478	105.473	106.965	107.463	104.975	105.473	105.473	104.975	104.478	104.478	105.473	104.975	104.975	105.97	104.975	105.97	106.965	105.473	105.97	104.975	105.473
	6	100	104.147	101.843	103.226	103.687	104.147	105.069	101.382	104.147	103.687	103.687	104.147	104.147	104.608	103.687	101.843	101.382	101.843	97.6959	97.235	95.8525	97.235	94.47
	7	100	103.774	102.358	102.83	102.358	101.415	100	100.943	103.302	100.472	100	100.472	101.415	101.887	103.774	105.189	102.358	103.774	105.189	104.245	103.302	104.717	104.245
	8	100	104.808	104.327	103.846	102.885	102.885	102.885	102.404	105.769	105.288	105.769	104.327	109.135	109.615	108.654	109.135	107.692	107.212	109.135	108.654	110.096	109.135	109.615
	9	100	111.917	109.326	112.435	112.435	113.99	112.435	107.254	110.881	108.29	110.363	107.772	109.845	111.917	110.881	111.917	109.845	108.808	111.917	110.881	112.953	112.953	111.399
	10	100	102.062	102.062	102.577	103.093	101.031	102.577	101.031	101.546	101.546	103.093	104.639	102.577	105.155	105.67	105.155	106.701	104.124	102.062	101.031	101.546	102.577	102.062
	11	100	106.522	106.522	107.609	107.065	106.522	107.609	107.065	107.065	109.239	109.783	108.696	107.065	108.696	110.326	109.239	109.783	109.783	108.152	110.326	108.696	107.609	109.783
	12	100	103.5	102	103.5	103.5	103	103.5	103.5	103	103.5	104.5	96	103.5	105.5	104.5	104	107.5	106.5	107	107	106	105.5	109
	13	100	101.98	100.495	103.465	103.465	101.485	103.465	102.97	101.485	98.5149	95.0495	103.96	96.0396	101.98	104.455	102.97	105.446	104.455	104.95	105.941	102.97	105.446	106.436
	14	100	102.105	100.526	103.684	101.053	102.105	103.158	103.158	102.632	102.632	103.684	106.316	104.737	106.842	105.789	103.684	104.737	105.263	107.895	106.316	106.316	106.842	109.474
	15	100	102.538	105.584	105.076	103.553	104.569	106.091	106.599	106.599	106.599	105.584	107.614	108.122	109.137	108.629	107.107	106.091	108.629	107.614	109.137	106.599	108.629	109.645
	16	100	108.065	106.452	103.226	101.613	102.688	105.376	104.839	101.075	102.688	102.151	102.151	104.839	101.613	103.226	103.763	103.226	103.763	102.688	102.688	102.151	102.151	101.075
	17	100	103.191	104.787	105.319	103.191	102.66	106.383	107.447	106.915	104.255	106.915	106.383	108.511	108.511	109.043	108.511	110.638	110.638	110.106	110.106	109.043	111.702	110.106
	18	100	102.073	104.663	103.627	102.591	103.109	105.181	107.772	108.29	107.772	105.699	105.699	103.627	105.181	105.699	105.699	105.181	106.218	106.218	107.254	106.736	107.772	107.772
Mean	Mean	100	104.764	104.095	104.552	104.35	104.19	104.701	104.635	104.9	104.647	104.379	104.731	105.559	106.801	106.963	106.758	106.704	106.601	106.187	105.709	105.241	105.807	105.724
S.E.M.	S.E.M.	0	0.602008	0.529001	0.561846	0.624746	0.704031	0.610864	0.531096	0.608701	0.670262	0.803032	0.690034	0.81057	0.768674	0.687782	0.776223	0.69631	0.693222	1.0634	1.34895	1.44665	1.49281	1.56937
Figure 3C
Clinical score
	Group	Animal No.	Clinical score
	Normal	1	0
		2	0
		3	0
		4	0
		5	0
		6	0
		7	0
		8	0
		9	0
		10	0
		11	0
		12	0
		13	0
		14	0
		15	0
		16	0
		17	0
		18	0
		Mean	0
		S.E.M.	0
	Vehicle	1	4
		2	2
		3	2
		4	3
		5	4
		6	5
		7	4
		8	6
		9	4
		10	3
		11	3
		12	2
		13	2
		14	4
		15	2
		16	4
		17	7
		18	4
		Mean	3.61111
		S.E.M.	0.334692
	MT1303	1	0
	0.1 mg/kg	2	0
		3	1
		4	1
		5	0
		6	0
		7	0
		8	3
		9	0
		10	1
		11	5
		12	1
		13	0
		14	0
		15	4
		16	0
		17	2
		18	1
	Mean	Mean	1.05556
	S.E.M.	S.E.M.	0.356748
	MT1303	1	0
	0.3 mg/kg	2	0
		3	1
		4	0
		5	0
		6	0
		7	0
		8	0
		9	4
		10	0
		11	0
		12	1
		13	0
		14	0
		15	0
		16	1
		17	0
		18	4
	Mean	Mean	0.611111
	S.E.M.	S.E.M.	0.303992
	anti-mouse	1	3
	TNF-a	2	1
		3	1
		4	0
		5	1
		6	5
		7	2
		8	0
		9	2
		10	1
		11	0
		12	1
		13	0
		14	0
		15	1
		16	1
		17	0
		18	2
	Mean	Mean	1.16667
	S.E.M.	S.E.M.	0.305184
