# Supplementary material for: Amiselimod (MT-1303), a novel sphingosine 1-phosphate receptor-1 functional antagonist, inhibits progress of chronic colitis induced by transfer of CD4+CD45RBhigh T cells
Source: PLoS One. 2019 Dec 5;14(12):e0226154. doi: 10.1371/journal.pone.0226154 (PMC6894856; doi:10.1371/journal.pone.0226154)
Supplement: S5 Table — (XLSX) [file pone.0226154.s005.xlsx]

## Sheet: Sheet1
Figure 4A/B/D/E
Cell number
		Animal No.	LPLs	CD4+ cells	IL-17+CD4+cells	IFN-g+CD4+cells
			(x106 cells)	(x106 cells)	(x105 cells)	(x105 cells)
	Vehicle	1	5.91892	2.28443	1.83211	10.2159
		2	15.04	6.53093	6.04111	28.9124
		3	13.5982	6.20935	4.53283	27.6378
		4	7.66938	2.91416	2.24682	14.3056
		5	6.81885	2.08102	1.86876	8.3678
		6	5.33254	1.71038	1.187	7.31187
		7	3.68637	1.41085	1.12163	5.01839
		8	8.21888	3.96192	1.84229	18.1496
		9	12.8926	4.81637	3.41962	15.4702
		10	12.0128	5.19008	4.53613	18.5338
		11	15.1689	6.72342	4.45763	26.1003
		Mean	9.66885	3.98481	3.00781	16.3658
		S.E.M	1.25519	0.607051	0.501127	2.53106
	MT-1303	1	10.713	2.68222	2.59639	11.9627
	0.3 mg/kg	2	5.7288	1.4931	1.1034	7.05191
		3	6.59631	1.44858	0.69387	6.56496
		4	6.22518	1.47568	0.684716	6.80879
		5	5.31374	1.79253	1.13109	7.98572
		6	5.64074	2.07466	1.10579	9.47912
		7	9.595	2.8694	1.5753	12.9525
		8	3.32544	0.73808	0.851006	2.59435
		9	7.20509	2.55552	1.11421	12.8415
		10	4.80559	0.844272	0.493899	3.72999
		11	7.52375	2.1165	1.62336	9.03957
		12	0.6144	0.0805	0.0615825	0.31073
		Mean	6.10725	1.68092	1.08622	7.61015
		S.E.M	0.765925	0.24338	0.186332	1.15493
Figure 4G/H
Production of IFN-g and IL-17
		Animal No.	IFN-g	IL-17
			(pg/tissue)
	Vehicle	1	17308.7	3879.23
		2	22699.4	8874.57
		3	16631.8	2849.12
		4	19229.5	3309.72
		5	4972.69	2046.49
		6	4698	1187.4
		7	1660.14	657.166
		8	12372.7	1565.75
		9	7179.88	1522.54
		10	5618.37	3357.85
		11	13016.6	2567.46
		Mean	11398.9	2892.48
		S.E.M	2104.44	670.914
	MT-1303	1	12052.1	3486.47
	0.3 mg/kg	2	3657.55	623.714
		3	4936.88	386.4
		4	5000.41	476.652
		5	6108.43	1597.77
		6	5265.7	1321.9
		7	9485.45	1858.78
		8	2259.34	2859.05
		9	11650.4	1224.96
		10	1327.17	477.646
		11	4187.72	1214.51
		12	34.2667	26.7267
		Mean	5497.11	1296.22
		S.E.M	1102.81	300.162
